# Supplementary material for: The role of hypertension in the relationship between leisure screen time, physical activity and migraine: a 2-sample Mendelian randomization study
Source: J Headache Pain. 2024 Jul 24;25(1):122. doi: 10.1186/s10194-024-01820-4 (PMC11267787; doi:10.1186/s10194-024-01820-4)
Supplement: Supplementary file 4 — Supplementary Material 4 [file 10194_2024_1820_MOESM4_ESM.xlsx]

## Sheet: Sheet1
Table S4. Casual effect of lifestyle factors on migraine.
Exposure	Method	Discovery set									Replication set									Combined effect
		SNPs (No.)	OR(95%CI)	P-value	Outliers	MR-PRESSO (P-value)	Pleiotropy (P-value)	Cochran Q (P-value)	F-statistic		SNPs (No.)	OR(95%CI)	P-value	Outliers	MR-PRESSO (P-value)	Pleiotropy (P-value)	Cochran Q (P-value)	F-statistic		OR(95%CI)	P-value
Physical activity
MVPA	MR Egger	11	0.57(0.14-2.39)	0.464	1	6.862(0.855)	0.007(0.717)	5.782(0.833)	38.012		12	0.227(0.064-0.81)	0.046	1	14.241(0.386)	0.028(0.102)	12.180(0.350)	34.276		0.73(0.61-0.87)	0.0006
	Weighted median		0.72(0.49-1.05)	0.087								0.64(0.48-0.87)	0.005
	IVW		0.75(0.57-0.99)	0.042								0.72(0.57-0.91)	0.005
Sedentary behaviors
Sedentary behavior at work	MR Egger	7	0.85(0.34-2.10)	0.737	0	4.442(0.783)	-0.001(0.950)	3.483(0.746)	39.636		7	0.78(0.24-2.56)	0.704	0	21.461(0.055)	0.006(0.769)	14.748(0.022)	39.636		0.87(0.71-1.06)	0.159
	Weighted median		0.81(0.58-1.15)	0.236								0.90(0.66-1.23)	0.524
	IVW		0.82(0.64-1.06)	0.138								0.94(0.68-1.29)	0.692
Sedentary commuting	MR Egger	54	0.86(0.42-1.75)	0.669	1	89.731(0.0039)	0.009(0.391)	75.554(0.023)	41.78		55	1.06(0.58-1.94)	0.854	1	87.836(0.007)	0.008(0.335)	84.474(0.005)	41.375		1.29(1.06-1.57)	0.010
	Weighted median		1.15(0.95-1.38)	0.162								1.28(1.10-1.50)	0.00191
	IVW_mre		1.16(1.00-1.35)	0.044								1.42(1.25-1.61)	3.524e-08
LST	MR Egger	90	1.03(0.61-1.75)	0.912	1	123.157(0.016)	0.004(0.576)	120.381(0.015)	39.8		94	1.21(0.82-1.78)	0.341	1	115.495(0.096)	0.003(0.575)	112.934(0.078)	39.74		1.28(1.14-1.44)	<0.001
	Weighted median		1.21(1.04-1.40)	0.015								1.26(1.12-1.41)	0.0001082
	IVW		1.20(1.07-1.34)	0.002								1.35(1.24-1.47)	6.4e-12
Sleep disturbances
Chronotype	MR Egger	119	0.77(0.55-1.09)	0.146	0	147.486(0.050)	0.006(0.130)	144.921(0.047)	48.461		121	0.91(0.67-1.24)	0.549	1	170.330(0.003)	0.003(0.934)	167.437(0.003)	48.902		0.95(0.88-1.03)	0.202
	Weighted median		0.94(0.80-1.11)	0.442								0.95(0.83-1.08)	0.411
	IVW_mre		1.00(0.89-1.12)	0.933								0.92(0.83-1.02)	0.107
Sleep duration	MR Egger	53	1.05(0.43-2.53)	0.920	1	62.453(0.204)	0.002（0.782）	60.030（0.208）	40.451		58	1.44(0.76-2.72)	0.265	1	71.068(0.142)	-0.007(0.226)	68.734(0.137)	40.987		1.06(0.89-1.27)	0.514
	Weighted median		1.02(0.73-1.44)	0.900								0.93(0.73-1.19)	0.570
	IVW		1.18(0.94-1.48)	0.151								0.98(0.83-1.17)	0.843
Long sleep duration	MR Egger	6	171.0(0.289-101335.3)	0.190	0	5.933(0.593)	0.020(0.366)	3.303(0.653)	40.027		5	0.089(0.001-11.6)	0.402	0	4.616(0.586)	0.016（0.369）	3.090(0.543)	37.79		2.42(0.344-17.0)	0.375
	Weighted median		4.8(0.255-89.3)	0.296								0.46(0.057-3.74)	0.470
	IVW		7.7(0.762-78.7)	0.084								1.03(0.186-5.8)	0.970
Short sleep duration	MR Egger	22	0.288(0.001-80.4)	0.670	1	33.740(0.092)	-0.019(0.319)	30.771(0.078)	36.966		23	1.71(0.045-65.2)	0.774	0	32.562(0.129)	0.002(0.865)	30.038(0.118)	37.289		3.23(1.51-6.9)	0.003
	Weighted median		3.57(1.08-11.8)	0.037								1.61(0.66-3.93)	0.296
	IVW		5.2(1.92-13.9)	0.001								2.34(1.14-4.8)	0.020
Insomnia	MR Egger	32	120.6(4.7-3106.7)	0.007	2	54.429(0.014)	-0.039(0.019)	51.274(0.012)	39.672		34	2.80(0.73-10.7)	0.142	0	50.753(0.053)	-0.004(0.546)	48.402(0.041)	40.987		1.94(1.40-2.70)	<0.001
	Weighted median		2.22(1.13-4.4)	0.021								1.99(1.17-3.40)	0.011
	IVW_mre		2.07(1.17-3.66)	0.013								1.88(1.25-2.83)	0.002
Poor dietary habits
Age of smoking initiation	MR Egger	5	1.68(0.50-5.7)	0.463	0	9.193(0.270)	-0.029（0.161）	5.754（0.218）	39.454		4	0.270(0.048-1.52)	0.276	0	4.415(0.531)	0.026(0.318)	2.381(0.497）	39.405		0.73(0.51-1.06)	0.096
	Weighted median		0.49(0.25-0.94)	0.033								0.91(0.52-1.60)	0.748
	IVW		0.59(0.32-1.09)	0.090								0.83(0.52-1.32)	0.427
Smoking status	MR Egger	68	1.74(0.42-7.2)	0.448	0	94.802(0.024)	-0.005(0.517)	91.870(0.024)	33.37		69	1.35(0.316-5.7)	0.689	2	134.646(<1e-04)	-0.005(0.528)	130.762(7.407e-06)	33.028		0.96(0.75-1.23)	0.756
	Weighted median		1.09(0.73-1.62)	0.661								0.77(0.54-1.09)	0.133
	IVW_mre		1.10(0.81-1.48)	0.547								0.85(0.64-1.13)	0.263
Cigarettes consumption	MR Egger	8	0.41(0.110-1.52)	0.230	12	15.416(0.131)	0.021(0.203)	11.888(0.104)	41.723		9	0.83(0.62-1.12)	0.257	11	16.751(0.345)	0.010(0.153)	11.183(0.192)	126.121		1.00(0.82-1.21)	0.972
	Weighted median		1.06(0.58-1.95)	0.853								0.96(0.79-1.17)	0.682
	IVW		0.98(0.56-1.73)	0.952								1.00(0.81-1.23)	0.988
Smoking cessation	MR Egger	3	0.096(0.001-15.7)	0.533	2	30.228(0.668)	0.051(0.502)	1.242(0.537)	56.03		4	0.236(0.010-5.7)	0.467	1	3.771(0.584)	0.034(0.372)	2.314(0.510)	46.054		1.37(0.89-2.11)	0.149
	Weighted median		1.24(0.55-2.79)	0.600								1.44(0.74-2.82)	0.285
	IVW		1.25(0.63-2.47)	0.530								1.46(0.84-2.52)	0.178
Alcohol consumption	MR Egger	31	0.89(0.41-1.94)	0.778	0	51.455(0.021)	-0.001(0.942)	48.277(0.019)	73.887		31	0.78(0.60-1.01)	0.071	0	48.117(0.057)	-0.001(0.762)	46.361(0.029)	75.764		0.78(0.66-0.92)	0.003
	Weighted median		0.86(0.56-1.31)	0.471								0.77(0.64-0.94)	0.011
	IVW_mre		0.87(0.62-1.23)	0.436								0.75(0.63-0.91)	0.003
Coffee intake	MR Egger	24	0.41(0.193-0.85)	0.026	0	40.162(0.041)	0.008(0.264)	38.180(0.024)	85.056		19	0.75(0.40-1.41)	0.384	1	42.657(0.026)	-0.006(0.270)	39.744(0.012)	84.368		0.57(0.44-0.73)	<1E-03
	Weighted median		0.57(0.382-0.85)	0.006								0.58(0.41-0.81)	0.001
	IVW_mre		0.59(0.399-0.86)	0.007								0.55(0.397-0.77)	0.0004
Affective disorders
SESA	MR Egger	38	5.7(1.19-27.0)	0.036	3	60.413(0.024)	-0.017(0.189)	56.873(0.019)	40.919		38	3.36(0.94-12.1)	0.071	1	25.668(0.821)	-0.014(0.202)	66.524(0.002)	40.886		1.69(1.26-2.27)	0.005
	Weighted median		1.97(1.33-2.90)	0.0006526								1.32(0.98-1.77)	0.070
	IVW_mre		1.98(1.47-2.67)	6.106e-06								1.47(1.14-1.89)	0.003
Neuroticism	MR Egger	75	2.87(0.83-10.0)	0.101	0	139.738(<1E-04)	-0.013(0.231)	135.763(1.609E-05)	41.805		77	1.74(0.72-4.2)	0.222	2	114.897(0.006)	-0.004(0.592)	111.652(0.005)	41.63		1.36(1.19-1.56)	<1E-03
	Weighted median		1.59(1.21-2.08)	0.001								1.33(1.08-1.65)	0.008
	IVW_mre		1.35(1.07-1.70)	0.011								1.37(1.17-1.61)	0.0001
Depression	MR Egger	7	22.3(1.70-293.5)	0.065	0	10.383(0.325)	-0.030(0.196)	7.670(0.263)	36.122		6	0.264(0.021-3.37)	0.363	1	11.621(0.196)	0.033（0.178）	8.457(0.133)	36.537		2.63(1.66-4.2)	<1E-03
	Weighted median		4.7(2.15-10.3)	<0.001								2.25(1.14-4.4)	0.019
	IVW		3.30(1.73-6.3)	<0.001								2.09(1.08-4.0)	0.028
Depressed affect subcluster	MR Egger	46	0.75(0.182-3.09)	0.692	0	88.922(3E-04)	0.013(0.268)	84.907(0.003)	39.198		17	0.152(0.006-1.01)	0.277	36	14.414(0.697)	0.024(0.340)	12.694(0.695)	33.908		1.14(0.55-2.37)	0.547
	Weighted median		1.70(1.18-2.44)	0.004								0.81(0.524-1.26)	0.350
	IVW		1.65(1.21-2.26)	0.001								0.78(0.57-1.08)	0.131
Worry subcluster	MR Egger	48	1.79(0.43-7.4)	0.427	1	88.553(4E-04)	-0.007(0.613)	84.736(0.001)	39.021		49	3.33(1.04-10.6)	0.005	3	98.787(1e-04)	-0.012(0.254)	94.596(6.955e-05)	38.576		1.47(1.08-2.00)	0.014
	Weighted median		1.02(0.74-1.43)	0.888								1.64(1.25-2.15)	0.0003893
	IVW_mre		1.25(0.94-1.65)	0.129								1.70(1.35-2.16)	1.02E-05
