# Supplementary material for: The role of hypertension in the relationship between leisure screen time, physical activity and migraine: a 2-sample Mendelian randomization study
Source: J Headache Pain. 2024 Jul 24;25(1):122. doi: 10.1186/s10194-024-01820-4 (PMC11267787; doi:10.1186/s10194-024-01820-4)
Supplement: Supplementary file 5 — Supplementary Material 5 [file 10194_2024_1820_MOESM5_ESM.xlsx]

## Sheet: Sheet1
Table S5. UVMR estimating the association of migraine with each lifestyle factors.
Exposure	Outcome	Method	SNPs (No.)	OR(95%CI)	P-value	MR-PRESSO (P-value)	Outliers	Pleiotropy (P-value)	Cochran's Q (P-value)	F-statistic		Exposure	Method	SNPs (No.)	OR(95%CI)	P-value	MR-PRESSO (P-value)	Outliers	Pleiotropy (P-value)	Cochran's Q (P-value)	F-statistic			OR(95%CI)	P-value
Discovery set	MVPA	MR Egger	3	0.47(0.033-6.6)	0.673	NA	0	0.061(0.661)	3.363(0.186)	42.158		Replication set	MR Egger	17	0.96(0.84-1.10)	0.559	28.687(0.065)	0	0.004(0.473)	26.342(0.049)	56.155		Combined effect	1.01(0.98-1.04)	0.443
		Weighted median		1.03(0.96-1.10)	0.441								Weighted median		1.02(0.99-1.06)	0.228
		IVW		1.03(0.96-1.11)	0.415								IVW_mre		1.01(0.98-1.04)	0.62
	Sedentary behavior at work	MR Egger	3	0.57(0.063-5.2)	0.708	NA	0	0.037(0.742)	0.220(0.896)	42.158			MR Egger	17	0.99(0.86-1.13）	0.855	17.675(0.484)	0	0.002(0.749)	16.025(0.451)	56.155			1.00(0.97-1.03)	0.861
		Weighted median		0.93(0.86-1.02)	0.117								Weighted median		1.00(0.96-1.05)	0.965
		IVW		0.93(0.86-1.01)	0.071								IVW		1.01(0.98-1.04)	0.092
	Sedentary commuting	MR Egger	3	0.079(0.002-3.42)	0.413	NA	0	0.193(0.413)	1.742(0.419)	42.158			MR Egger	17	1.12(0.89-1.40)	0.343	6.148(0.992)	0	-0.009(0.329)	5.550(0.992)	56.155			1.00(0.95-1.05)	0.986
		Weighted median		0.97(0.83-1.13)	0.65								Weighted median		1.02(0.95-1.10)	0.511
		IVW		1.00(0.88-1.14)	0.971								IVW		1.00(0.95-1.06)	0.997
	LST	MR Egger	3	0.89(0.005-173.6)	0.973	NA	0	0.009(0.973)	8.816(0.012)	42.158			MR Egger	17	0.94(0.85-1.05)	0.291	16.565(0.556)	0	0.005(0.277)	14.859(0.535)	56.155			1.00(0.98-1.03)	0.994
		Weighted median		1.04(0.97-1.13)	0.285								Weighted median		1.01(0.98-1.05)	0.491
		IVW_mre		1.00(0.88-1.14)	0.974								IVW		1.00(0.97-1.03)	0.999
	Chronotype	MR Egger	3	1.81(0.48-6.9)	0.543	NA	0	-0.040(0.579)	1.185(0.553)	42.158			MR Egger	14	1.06(0.97-1.16)	0.217	12.174(0.661)	2	-0.003(0.442)	10.711(0.635)	59.945			1.03(1.01-1.05)	0.001
		Weighted median		1.07(1.01-1.13)	0.021								Weighted median		1.03(1.00-1.06)	0.033
		IVW		1.07(1.02-1.12)	0.004								IVW		1.03(1.00-1.05)	0.021
	Sleep duration	MR Egger	3	1.27(0.42-3.91)	0.745	NA	0	-0.017(0.762)	0.474(0.789)	42.158			MR Egger	14	1.05(0.97-1.13)	0.255	11.430(0.719)	2	-0.004(0.233)	9.648(0.722)	59.945			1.00(0.99-1.02)	0.785
		Weighted median		1.02(0.97-1.06)	0.498								Weighted median		1.01(0.99-1.03)	0.453
		IVW		1.02(0.98-1.06)	0.361								IVW		1.00(0.98-1.02)	0.904
	Long sleep duration	MR Egger	3	1.44(1.01-2.07)	0.295	NA	0	-0.028(0.291)	4.478(0.107)	42.158			MR Egger	16	1.01(0.98-1.04)	0.500	30.312(0.035)	0	-0.001(0.582)	26.052(0.028)	57.515			1.00(1.00-1.01)	0.705
		Weighted median		1.00(0.99-1.02)	0.736								Weighted median		1.00(0.99-1.01)	0.658
		IVW		1.00(0.98-1.01)	0.598								IVW_mre		1.00(1.00-1.01)	0.538
	Short sleep duration	MR Egger	3	1.38(0.86-2.21)	0.413	NA	0	-0.026(0.399)	2.692(0.260)	42.158			MR Egger	15	0.98(0.95-1.02)	0.355	18.028(0.351)	1	0.001(0.406)	16.010(0.313)	58.920			1.00(0.99-1.00)	0.271
		Weighted median		0.98(0.96-1.00)	0.078								Weighted median		0.99(0.98-1.00)	0.255
		IVW		0.99(0.97-1.00)	0.106								IVW		1.00(0.99-1.01)	0.602
	Insomnia	MR Egger	3	0.90(0.21-3.96)	0.913	NA	0	0.009(0.906)	4.774(0.092)	42.158			MR Egger	16	1.01(0.97-1.06)	0.607	19.692(0.311)	0	-8.340e-05(0.965)	17.804(0.273)	57.515			1.01(1.00-1.02)	0.034
		Weighted median		1.03(0.99-1.06)	0.113								Weighted median		1.01(1.00-1.02)	0.181
		IVW		1.01(0.97-1.05)	0.617								IVW		1.01(1.00-1.02)	0.039
	Breakfast skipping	MR Egger	3	0.54(0.143-2.04)	0.531	NA	0	0.044(0.549)	0.734(0.693)	42.158			MR Egger	16	1.00(0.92-1.09)	0.93	10.111(0.893)	0	-0.001(0.759)	8.867(0.884)	57.515			0.99(0.97-1.01)	0.157
		Weighted median		0.96(0.91-1.01)	0.124								Weighted median		0.99(0.97-1.02)	0.57
		IVW		0.97(0.92-1.01)	0.137								IVW		0.99(0.97-1.01)	0.374
	Age of smoking initiation	MR Egger	3	0.91(0.194-4.3)	0.925	NA	0	0.007(0.930)	0.550(0.760)	42.158			MR Egger	16	1.05(0.94-1.17)	0.417	24.369(0.142)	0	-0.002(0.614)	20.804(0.143)	57.515			1.014(0.991-1.038)	0.247
		Weighted median		0.99(0.93-1.05)	0.663								Weighted median		1.01(0.97-1.04)	0.777
		IVW		0.99(0.94-1.05)	0.796								IVW		1.02(0.99-1.05)	0.154
	Smoking status	MR Egger	3	0.55(0.224-1.35)	0.416	NA	0	0.044(0.425)	1.951(0.377)	42.158			MR Egger	15	0.98(0.92-1.06)	0.674	23.363(0.129)	1	0.002(0.507)	20.290(0.121)	58.976			1.00(0.99-1.02)	0.67
		Weighted median		0.98(0.94-1.02)	0.247								Weighted median		1.00(0.98-1.02)	0.698
		IVW		0.98(0.95-1.01)	0.259								IVW		1.01(0.99-1.03)	0.294
	Cigarettes consumption	MR Egger	3	7.2(1.75-29.8)	0.223	NA	0	-0.152(0.222)	7.817(0.020)	42.158			MR Egger	16	0.98(0.89-1.09)	0.747	22.143(0.214)	0	0.001(0.728)	18.567(0.234)	57.515			1.00(0.98-1.02)	0.999
		Weighted median		1.00(0.94-1.07)	0.913								Weighted median		0.99(0.96-1.02)	0.526
		IVW_mre		0.99(0.90-1.09)	0.792								IVW		1.00(0.98-1.02)	0.948
	Smoking cessation	MR Egger	3	1.36(0.30-6.3)	0.76	NA	0	-0.022(0.780)	1.728(0.421)	42.158			MR Egger	16	1.06(0.98-1.14)	0.149	14.494(0.635)	0	-0.004(0.228)	12.708(0.625)	57.515			1.01(1.00-1.03)	0.102
		Weighted median		1.03(0.98-1.09)	0.188								Weighted median		1.02(0.99-1.04)	0.231
		IVW		1.03(0.98-1.07)	0.213								IVW		1.01(0.99-1.03)	0.209
	Alcohol consumption	MR Egger	3	0.393(0.047-3.27)	0.546	NA	0	0.066(0.570）	7.154(0.028)	42.158			MR Egger	13	0.92(0.85-0.98)	0.034	17.708(0.258)	3	0.005(0.063)	15.414(0.220)	52.615			0.98(0.96-1.00)	0.04
		Weighted median		0.96(0.91-1.01)	0.095								Weighted median		0.98(0.96-1.01)	0.213
		IVW		0.93(0.88-1.00)	0.037								IVW		0.99(0.97-1.00)	0.13
	Coffee intake	MR Egger	3	1.16(0.350-3.87)	0.846	NA	0	-0.012(0.842)	2.591(0.274)	42.158			MR Egger	15	1.00(0.94-1.06)	0.965	19.605(0.253)	1	-0.0002(0.921)	17.327(0.239)	53.839			1.00(0.98-1.01)	0.481
		Weighted median		0.98(0.95-1.02)	0.331								Weighted median		1.00(0.99-1.02)	0.889
		IVW		1.00(0.97-1.03)	0.771								IVW		1.00(0.98-1.01)	0.521
	SESA	Wald ratio	2	0.94(0.90-0.99)	0.011	NA	0	NA	0.034(0.854)	43.958			MR Egger	15	1.06(0.97-1.17)	0.237	28.305(0.045)	0	-0.004(0.334)	24.546(0.039)	59.014			0.98(0.91-1.05)	0.57
													Weighted median		1.02(1.00-1.05)	0.078
													IVW_mre		1.01(0.99-1.04)	0.276
	Neuroticism	Wald ratio	2	0.96(0.92-1.01)	0.078	NA	0	NA	0.058(0.809)	43.958			MR Egger	14	1.08(0.99-1.18)	0.117	22.112(0.133)	1	-0.005(0.205)	18.915(0.126)	60.648			0.99(0.94-1.05)	0.777
													Weighted median		1.02(1.00-1.05)	0.104
													IVW		1.02(1.00-1.04)	0.11
	Depression	Wald ratio	2	0.95(0.90-1.01)	0.084	NA	0	NA	1.372(0.242)	43.958			MR Egger	15	1.05(0.96-1.14)	0.337	21.333(0.197)	0	-0.001(0.730)	18.805(0.173)	59.014			1.00(0.92-1.07)	0.892
													Weighted median		1.03(1.01-1.61)	0.017
													IVW		1.03(1.01-1.05)	0.006
	Depressed affect subcluster	Wald ratio	2	0.97(0.92-1.02)	0.186	NA	0	NA	1.054(0.305)	43.958			MR Egger	13	1.03(0.93-1.15)	0.555	17.897(0.233)	2	-0.002(0.623)	15.793(0.201)	56.709			1.00(0.98-1.02)	0.935
													Weighted median		1.00(0.97-1.02)	0.915
													IVW		1.01(0.98-1.03)	0.591
	Worry subcluster	Wald ratio	2	1.00(0.91-1.09)	0.940	NA	0	NA	3.919(0.048)	43.958			MR Egger	15	0.96(0.88-1.04)	0.351	22.312(0.165)	0	0.005(0.184)	19.631(0.142)	59.014			1.02(1.00-1.04)	0.133
													Weighted median		1.00(0.98-1.03)	0.844
													IVW		1.02(1.00-1.04)	0.119
