# Supplementary material for: The role of hypertension in the relationship between leisure screen time, physical activity and migraine: a 2-sample Mendelian randomization study
Source: J Headache Pain. 2024 Jul 24;25(1):122. doi: 10.1186/s10194-024-01820-4 (PMC11267787; doi:10.1186/s10194-024-01820-4)
Supplement: Supplementary file 6 — Supplementary Material 6 [file 10194_2024_1820_MOESM6_ESM.xlsx]

## Sheet: Sheet1
Table S6. Forward MR analysis of LST or MVPA to mediators.
Exposure	Outcome	Method	SNPs (No.)	OR(95%CI)	P-value	MR-PRESSO (P-value)	Outliers	Pleiotropy (P-value)	Cochran's Q (P-value)	F-statistic		Exposure	Method	SNPs (No.)	OR(95%CI)	P-value	MR-PRESSO (P-value)	Outliers	Pleiotropy (P-value)	Cochran's Q (P-value)	F-statistic
LST	Retinol	MR Egger	107	0.95(0.54-1.70)	0.872	96.612(0.779)	0	0.001(0.935)	94.759(0.775)	39.713		MVPA	MR Egger	14	3.16(0.388-25.7)	0.303	20.254(0.197)	0	-0.035(0.213)	17.532(0.176)	37.936
		Weighted median		0.90(0.75-1.07)	0.224								Weighted median		1.08(0.66-1.78)	0.764
		IVW		0.98(0.86-1.11)	0.709								IVW		0.79(0.53-1.18)	0.254
	Vitamin B12	MR Egger	74	1.25(0.82-1.91)	0.299	69.234(0.669)	0	-0.008(0.172)	67.231(0.668)	40.589			MR Egger	10	0.98(0.25-3.85)	0.98	9.045(0.609)	0	0.003(0.874)	7.551(0.580)	40.116
		Weighted median		0.86(0.75-0.98)	0.029								Weighted median		1.17(0.82-1.66)	0.393
		IVW		0.94(0.85-1.04)	0.201								IVW		1.10(0.85-1.43)	0.479
	Vitamin C	MR Egger	104	1.01(0.74-1.37)	0.975	165.620(4E-04)	1	-0.001(0.830)	162.471(2E-04)	39.023			MR Egger	11	0.80(0.336-1.88)	0.614	11.342(0.513)	2	0.001(0.916)	9.422(0.493)	39.727
		Weighted median		1.02(0.94-1.11)	0.621								Weighted median		0.82(0.66-1.00)	0.054
		IVW_mre		0.97(0.91-1.04)	0.405								IVW		0.83(0.72-0.97)	0.017
	25OH2D	MR Egger	95	0.99(0.96-1.01)	0.286	202.173(<1E-04)	6	0.001(0.586)	197.684(2.320E-09)	39.672			MR Egger	8	1.18(0.58-2.42)	0.668	9.105(0.471)	5	-0.002(0.834)	7.024(0.426)	38.041
		Weighted median		0.96(0.85-1.08)	0.446								Weighted median		1.06(0.97-1.17)	0.212
		IVW_mre		1.00(0.97-1.03)	0.919								IVW		1.09(1.02-1.17)	0.011
	alpha-tocopherol	MR Egger	51	0.96(0.78-1.19)	0.728	44.416(0.755)	0	0.001(0.681)	42.677(0.759)	39.128			MR Egger	5	2.59(0.72-9.3)	0.242	7.697(0.354)	0	-0.018(0.276)	4.785(0.310)	36.687
		Weighted median		1.00(0.94-1.05)	0.914								Weighted median		1.08(0.89-1.31)	0.467
		IVW		1.01(0.97-1.05)	0.757								IVW		1.09(0.93-1.28)	0.292
	gamma-tocopherol	MR Egger	51	0.86(0.62-1.21)	0.402	51.387(0.496)	0	0.004(0.328)	49.290(0.502)	39.128			MR Egger	5	1.53(0.21-11.3)	0.707	5.047(0.560)	0	-0.006(0.794)	3.118(0.538)	36.687
		Weighted median		1.01(0.92-1.11)	0.873								Weighted median		1.10(0.81-1.48)	0.557
		IVW		1.02(0.96-1.09)	0.507								IVW		1.14(0.90-1.46)	0.284
	BMI	MR Egger	33	1.35(1.01-1.81)	0.051	79.545(1E-04)	15	-0.003(0.351)	74.881(2.720E-05)	36.620			Wald ratio	1	0.92(0.76-1.11)	0.371	NA	3	NA	NA	34.602
		Weighted median		1.17(1.11-1.23)	1.919e-09
		IVW_mre		1.18(1.13-1.23)	7.964e-14
	BF%	MR Egger	107	1.09(0.98-1.22)	0.126	146.048(0.009)	0	-0.002(0.142)	143.477(0.009)	40.065			MR Egger	14	0.79(0.57-1.09)	0.178	19.611(0.212)	0	0.006(0.156)	17.200(0.190)	37.936
		Weighted median		0.99(0.96-1.02)	0.519								Weighted median		1.00(0.93-1.08)	0.97
		IVW_mre		1.01(0.98-1.03)	0.638								IVW		1.01(0.95-1.08)	0.762
	TG	MR Egger	40	1.27(0.74-2.19)	0.396	61.707(0.024)	3	-0.003(0.620)	58.800(0.022)	37.657			MR Egger	3	6.4(0.12-353.2)	0.53	NA	0	-0.044(0.474)	1.382(0.501)	35.694
		Weighted median		1.08(0.97-1.20)	0.145								Weighted median		0.69(0.49-0.97)	0.035
		IVW_mre		1.11(1.02-1.20)	0.014								IVW		0.71(0.53-0.94)	0.015
	TC	MR Egger	40	1.32(0.75-2.31)	0.34	55.022(0.076)	3	-0.005(0.455)	52.223(0.077)	37.224			MR Egger	3	8.8(0.028-2771.4)	0.594	NA	0	-0.052(0.536)	3.093(0.213)	35.694
		Weighted median		1.10(0.98-1.22)	0.098								Weighted median		0.62(0.42-0.91)	0.015
		IVW		1.07(0.98-1.16)	0.141								IVW		0.64(0.44-0.94)	0.024
	HDL-C	MR Egger	38	1.05(0.60-1.82)	0.867	54.678(0.057)	5	-0.004(0.577)	51.978(0.052)	37.288			MR Egger	3	22.2(0.355-1385.0)	0.381	NA	0	-0.057(0.403)	1.853(0.396)	35.694
		Weighted median		0.87(0.78-0.96)	0.007								Weighted median		1.33(0.91-1.93)	0.137
		IVW		0.90(0.82-0.98)	0.011								IVW		1.27(0.95-1.69)	0.111
	LDL-C	MR Egger	42	0.92(0.60-1.41)	0.698	42.072(0.515)	1	0.004(0.488)	40.042(0.513)	37.574			MR Egger	3	0.54(0.006-48.6)	0.832	NA	0	0.004(0.940)	0.724(0.696)	35.694
		Weighted median		1.07(0.97-1.18)	0.158								Weighted median		0.73(0.50-1.06)	0.094
		IVW		1.07(1.00-1.15)	0.065								IVW		0.67(0.49-0.92)	0.012
	T2DM	MR Egger	111	0.68(0.09-5.25)	0.711	123.23(0.224)	0	0.023(0.422)	121.067(0.222)	39.780			MR Egger	15	0.65(0.000-1143.8)	0.912	26.727(0.064)	0	-0.004(0.967)	23.302(0.056)	37.643
		Weighted median		1.31(0.70-2.43)	0.399								Weighted median		1.06(0.175-6.4)	0.951
		IVW		1.54(0.99-2.41)	0.057								IVW		0.56(0.125-2.46)	0.438
	FG	MR Egger	50	1.14(0.88-1.48)	0.328	61.384(0.161)	0	-0.003(0.419)	58.990(0.155)	39.009			MR Egger	4	5.72(0.83-39.3)	0.218	5.812(0.401)	0	-0.037(0.209)	3.425(0.331)	38.990
		Weighted median		1.05(0.99-1.12)	0.122								Weighted median		0.98(0.80-1.19)	0.804
		IVW		1.03(0.98-1.07)	0.288								IVW		0.96(0.80-1.14)	0.608
	FI	MR Egger	50	0.96(0.74-1.25)	0.774	59.078(0.219)	0	0.002(0.523)	56.850(0.206)	39.009			MR Egger	4	0.313(0.013-7.5)	0.549	11.392(0.191)	0	0.020(0.608)	5.996(0.112)	35.694
		Weighted median		1.03(0.97-1.10)	0.338								Weighted median		0.85(0.69-1.05)	0.124
		IVW		1.05(1.00-1.10)	0.047								IVW		0.83(0.66-1.05)	0.122
	Hypertension	MR Egger	99	1.49(1.17-1.99)	0.007966	221.015(<1E-04)	12	-0.004(0.291)	216.535(6.181E-11)	39.553			MR Egger	12	0.90(0.45-1.81)	0.768	24.766(0.084)	3	-0.008(0.399)	19.891(0.047)	38.469
		Weighted median		1.26(1.18-1.35)	4.925e-12								Weighted median		0.75(0.62-0.92)	0.004482
		IVW_mre		1.28(1.20-1.36)	7.951e-15								IVW_mre		0.66(0.56-0.78)	4.165e-07
	SBP	MR Egger	90	6.1(0.90-41.7)	0.068	228.864(<1E-04)	20	-0.034(0.191)	223.945(1.304E-13)	39.412			MR Egger	10	0.34(0.001-165.2)	0.743	22.388(0.075)	5	-0.042(0.075)	17.837(0.037)	33.931
		Weighted median		2.24(1.40-3.59)	0.001								Weighted median		0.111(0.028-0.44)	0.001647
		IVW_mre		1.74(1.13-2.66)	0.012								IVW_mre		0.060(0.018-0.201)	4.986e-06
	DBP	MR Egger	91	2.16(0.69-6.8)	0.189	235.694(<1E-04)	19	-0.012(0.443)	230.398(2.846E-14)	39.860			MR Egger	11	0.173(0.017-1.73)	0.169	18.095(0.216)	4	0.003(0.919)	15.229(0.124)	39.117
		Weighted median		1.60(1.24-2.08)	0.0004								Weighted median		0.146(0.077-0.277)	4.211e-09
		IVW_mre		1.39(1.09-1.78)	0.008								IVW		0.195(0.114-0.335)	2.623e-09
	PP	MR Egger	88	0.69(0.179-2.64)	0.587	213.639(<1E-04)	10	0.019(0.303)	208.995(4.879E-12)	38.948			MR Egger	4	2.79(0.000-42005.1)	0.854	4.621(0.493)	9	-0.023(0.847)	2.839(0.417)	33.264
		Weighted median		1.04(0.75-1.43)	0.815								Weighted median		0.84(0.220-3.18)	0.794
		IVW_mre		1.38(1.03-1.85)	0.032								IVW		0.96(0.348-2.66)	0.94
