# Supplementary material for: The role of hypertension in the relationship between leisure screen time, physical activity and migraine: a 2-sample Mendelian randomization study
Source: J Headache Pain. 2024 Jul 24;25(1):122. doi: 10.1186/s10194-024-01820-4 (PMC11267787; doi:10.1186/s10194-024-01820-4)
Supplement: Supplementary file 7 — Supplementary Material 7 [file 10194_2024_1820_MOESM7_ESM.xlsx]

## Sheet: Sheet1
Supplementary Table 7. Reverse MR analysis of LST or MVPA to mediators.							Table S7. Reverse MR analysis of LST or MVPA to mediators.
LST											MVPA
Exposure	Method	SNPs (No.)	OR(95%CI)	P-value	MR-PRESSO (P-value)	Outliers	Pleiotropy (P-value)	Cochran's Q (P-value)	F-statistic		Method	SNPs (No.)	OR(95%CI)	P-value	MR-PRESSO (P-value)	Outliers	Pleiotropy (P-value)	Cochran's Q (P-value)	F-statistic
Retinol	Wald ratio	1	1.03(0.95-1.11)	0.493	NA	0	NA	NA	40.323		Wald ratio	1	0.90(0.84-0.96)	0.003	NA	0	NA	NA	40.323
Vitamin B12	MR Egger	5	1.18(0.92-1.51)	0.282	4.991(0.540)	0	-0.011(0.351)	3.663(0.454)	60.729		MR Egger	5	0.97(0.64-1.46)	0.883	14.076(0.090)	0	0.003(0.883)	10.015(0.040)	60.729
	Weighted median		1.01(0.96-1.07)	0.638							Weighted median		0.98(0.93-1.04)	0.572
	IVW		1.03(0.98-1.08)	0.221							IVW_mre		1.00(0.94-1.01)	0.981
Vitamin C	MR Egger	10	1.02(0.94-1.10)	0.69	16.822(0.209)	0	-0.001(0.783)	13.518(0.141)	85.814		MR Egger	10	0.97(0.91-1.03)	0.303	6.215(0.865)	0	0.001(0.545)	3.943(0.915)	85.814
	Weighted median		1.03(0.98-1.08)	0.221							Weighted median		0.97(0.92-1.02)	0.188
	IVW		1.01(0.96-1.06)	0.748							IVW		0.98(0.94-1.02)	0.335
25OH2D	MR Egger	59	1.00(0.94-1.07)	0.989	72.922(0.138)	57	-0.002(0.077)	71.113(0.116)	136.290		MR Egger	47	0.95(0.89-1.01)	0.106	42.230(0.721)	71	0.002(0.075)	38.566(0.774)	161.788
	Weighted median		0.98(0.92-1.04)	0.488							Weighted median		0.99(0.94-1.06)	0.832
	IVW		0.96(0.92-1.00)	0.051							IVW		0.99(0.95-1.03)	0.666
alpha-tocopherol	Wald ratio	2	0.92(0.66-1.27)	0.596	NA	0	NA	1.203(0.273)	25.854		Wald ratio	2	0.89(0.62-1.27)	0.521	NA	0	NA	1.835(0.176)	25.854
gamma-tocopherol	Wald ratio	2	0.98(0.79-1.20)	0.816	NA	0	NA	0.077(0.781)	25.758		Wald ratio	2	0.92(0.76-1.11)	0.383	NA	0	NA	0.224(0.636)	25.758
BMI	MR Egger	157	1.06(0.77-1.45)	2.274e-27	267.044(<1E-04)	359	0.004(0.061)	263.672(1.570E-07)	43.886		MR Egger	163	0.86(0.66-1.32)	0.288	259.070(<1E-04)	352	4E-04(0.840)	256.022(3.491E-06)	43.806
	Weighted median		1.44(1.33-1.55)	0.737							Weighted median		0.88(0.83-0.95)	0.0003479
	IVW_mre		1.42(1.33-1.51)	3.349e-21							IVW_mre		0.89(0.84-0.94)	1.576e-05
BF%	MR Egger	3	0.87(0.003-246.3)	0.969	NA	2	0.002(0.974)	0.069(0.966)	39.017		MR Egger	4	1.44(0.038-54.4)	0.863	1.154(0.896)	1	-0.004(0.905)	0.696(0.874)	40.203
	Weighted median		0.97(0.70-1.35)	0.853							Weighted median		1.08(0.85-1.38)	0.528
	IVW		0.98(0.75-1.28)	0.872							IVW		1.12(0.90-1.38)	0.309
TG	MR Egger	49	1.00(0.95-1.06)	0.922	123.733(<1E-04)	6	5.909E-05(0.967)	119.779(4.577E-08)	197.641		MR Egger	54	1.00(0.96-1.04)	0.959	89.473(0.004)	1	0.0004（0.675）	86.238(0.003)	189.041
	Weighted median		1.01(0.97-1.04)	0.795							Weighted median		1.01(0.98-1.04)	0.408
	IVW_mre		1.00(0.97-1.04)	0.834							IVW_mre		1.01(0.98-1.03)	0.543
TC	MR Egger	83	0.98(0.94-1.01)	0.227	152.596(<1E-04)	1	0.002(0.136)	148.544(9.732E-06)	160.29		MR Egger	83	1.04(1.01-1.07)	0.023	114.496(0.017)	1	-0.001(0.087)	112.370(0.015)	158.907
	Weighted median		0.98(0.96-1.01)	0.128							Weighted median		1.03(1.00-1.05)	0.034
	IVW_mre		1.00(0.98-1.02)	0.972							IVW_mre		1.01(1.00-1.03)	0.125
HDL-C	MR Egger	77	1.02(0.96-1.07)	0.582	162.846(<1E-04)	7	-2E-04(0.870)	158.255(1.001E-07)	137.147		MR Egger	81	1.00(0.96-1.05)	0.905	147.913(<1E-04)	3	-8.610E-05(0.936)	144.377(1.392E-05)	138.523
	Weighted median		1.01(0.97-1.04)	0.678							Weighted median		1.02(0.98-1.05)	0.329
	IVW_mre		1.01(0.98-1.04)	0.446							IVW_mre		1.00(0.98-1.03)	0.922
LDL-C	MR Egger	75	0.98(0.96-1.01)	0.193	112.521(0.004)	2	0.002(0.065)	110.190(0.004)	181.817		MR Egger	76	1.02(1.00-1.04)	0.108	99.065(0.052)	1	-0.001(0.452)	97.735(0.040)	178.294
	Weighted median		0.99(0.97-1.02)	0.483							Weighted median		1.01(0.99-1.03)	0.257
	IVW_mre		1.00(0.98-1.02)	0.939							IVW_mre		1.01(1.00-1.03)	0.118
T2DM	wald ratio	1	1.00(0.98-1.02)	0.834	NA	0	NA	NA	35.518		wald ratio	1	1.00(0.98-1.02)	0.881	NA	0	NA	NA	35.518
FG	MR Egger	22	1.11(0.97-1.28)	0.148	47.507(0.003)	0	-0.004(0.143)	44.819(0.002)	95.848		MR Egger	21	0.96(0.86-1.06)	0.428	30.128	1	0.001(0.517)	25.822(0.172)	98.466
	Weighted median		1.02(0.96-1.09)	0.529							Weighted median		0.99(0.92-1.06)	0.675
	IVW_mre		1.01(0.94-1.09)	0.736							IVW		0.99(0.94-1.04)	0.627
FI	MR Egger	3	1.42(0.31-6.5)	0.73	NA	1	-0.010(0.674)	2.347(0.309)	37.201		MR Egger	4	2.37(0.92-6.1)	0.216	7.300(0.307)	0	-0.022(0.185)	4.300(0.231)	36.094
	Weighted median		0.87(0.66-1.14)	0.317							Weighted median		0.87(0.71-1.06)	0.171
	IVW		0.93(0.73-1.17)	0.517							IVW		0.92(0.75-1.12)	0.402
Hypertension	MR Egger	96	0.96(0.91-1.02)	0.204	102.896(0.321)	142	0.002(0.078)	100.703(0.325)	56.791		MR Egger	95	1.02(0.96-1.08)	0.562	71.555(0.972)	144	-0.002(0.198)	70.132(0.969)	58.18
	Weighted median		1.01(0.98-1.04)	0.715							Weighted median		0.97(0.94-0.99)	0.016
	IVW		1.01(0.99-1.03)	0.287							IVW		0.98(0.96-1.00)	0.063
SBP	MR Egger	174	1.00(0.98-1.01)	0.454	313.715(<1E-04)	262	0.002(0.261)	310.102(7.453E-10)	47.889		MR Egger	177	1.00(0.99-1.01)	0.802	320.674(<1E-04)	255	-0.001(0.679)	317.000(3.818E-10)	47.728
	Weighted median		1.00(1.00-1.01)	0.038							Weighted median		1.00(1.00-1.00)	0.684
	IVW_mre		1.00(1.00-1.01)	0.287							IVW_mre		1.00(1.00-1.00)	0.628
DBP	MR Egger	177	1.01(0.98-1.03)	0.618	348.354(<1E-04)	276	-8.684e-05(0.955)	344.341(5.402E-13)	46.182		MR Egger	180	0.99(0.98-1.01)	0.493	230.639(0.008)	274	5E-04(0.703)	227.944(0.008)	46.288
	Weighted median		1.01(1.00-1.02)	0.038							Weighted median		1.00(0.99-1.00)	0.344
	IVW_mre		1.01(1.00-1.01)	0.141							IVW_mre		1.00(0.99-1.00)	0.273
PP	MR Egger	138	1.00(0.90-1.01)	0.594	226.784(<1E-04)	264	0.001(0.594)	223.577(4.256E-06)	52.801		MR Egger	141	1.01(0.00-1.02)	0.531	226.692(<1E-04)	261	7.095E-05(0.960)	223.482(9.284E-06)	52.922
	Weighted median		1.00(0.99-1.00)	0.279							Weighted median		1.01(1.00-1.01)	0.018
	IVW_mre		1.00(1.00-1.01)	0.930							IVW_mre		1.01(1.00-1.01)	0.034
