# Supplementary material for: The role of hypertension in the relationship between leisure screen time, physical activity and migraine: a 2-sample Mendelian randomization study
Source: J Headache Pain. 2024 Jul 24;25(1):122. doi: 10.1186/s10194-024-01820-4 (PMC11267787; doi:10.1186/s10194-024-01820-4)
Supplement: Supplementary file 8 — Supplementary Material 8 [file 10194_2024_1820_MOESM8_ESM.xlsx]

## Sheet: Sheet1
Table S8. Forward MR analysis of mediators to migraine.
Discovery set											Replication set										Combined effect
Exposure	Method	SNPs (No.)	OR(95%CI)	P-value	MR-PRESSO (P-value)	Outliers	Pleiotropy (P-value)	Cochran's Q (P-value)	F-statistic		Method	SNPs (No.)	OR(95%CI)	P-value	MR-PRESSO (P-value)	Outliers	Pleiotropy (P-value)	Cochran's Q (P-value)	F-statistic		OR(95%CI)	P-value
Retinol	MR Egger	12	1.12(0.94-1.33)	0.241	NA	0	-0.001(0.910)	8.929(0.628)	26.008		MR Egger	8	1.33(0.86-2.05)	0.242	19.603(0.052)	0	-0.018(0.405)	14.862(0.038)	26.641		1.11(1.04-1.18)	0.002
	Weighted median		1.14(1.02-1.27)	0.017							Weighted median		1.07(0.94-1.21)	0.287
	IVW		1.11(1.03-1.20)	0.009							IVW_mre		1.10(0.98-1.24)	0.113
Vitamin B12	MR Egger	5	0.91(0.49-1.68)	0.780	2.309(0.838)	0	0.008(0.786)	1.501(0.826)	60.729		MR Egger	5	0.94(0.51-1.73)	0.848	4.963(0.581)	0	0.002(0.955)	2.692(0.611)	60.729		0.97(0.89-1.06)	0.508
	Weighted median		0.99(0.84-1.17)	0.892							Weighted median		0.97(0.84-1.11)	0.639
	IVW		1.00(0.87-1.14)	0.944							IVW		0.96(0.85-1.07)	0.42
Vitamin C	MR Egger	9	0.88(0.68-1.13)	0.346	14.893(0.228)	0	0.012（0.170）	11.485(0.176)	80.959		MR Egger	9	0.97(0.84-1.13)	0.704	6.017(0.799)	0	0.003(0.593)	5.059(0.751)	85.814		1.01(0.93-1.10)	0.828
	Weighted median		0.97(0.82-1.15)	0.737							Weighted median		0.98(0.88-1.10)	0.714
	IVW		1.03(0.88-1.21)	0.732							IVW		1.00(0.91-1.10)	0.959
25OH2D	MR Egger	109	0.95(0.79-1.15)	0.625	154.142(0.004)	0	-0.002(0.360)	149.935(0.005)	118.183		MR Egger	96	0.87(0.73-1.04)	0.131	152.440(5E-04NA)	2	-0.001(0.634)	149.475(0.0003)	108.342		0.86(0.80-0.93)	0.0001
	Weighted median		0.84(0.71-1.00)	0.053							Weighted median		0.80(0.69-0.93)	0.004
	IVW_mre		0.89(0.79-0.99)	0.038							IVW_mre		0.84(0.76-0.93)	0.001
alpha-tocopherol	wald ratio	2	1.28(0.67-2.45)	0.447	NA	0	NA	0.419(0.518)	25.758		wald ratio	2	2.37(1.11-5.1)	0.026	NA	0	NA	0.181(0.670)	25.854		1.22(0.312-4.7)	0.778
gamma-tocopherol	wald ratio	2	1.28(0.67-2.45)	0.447	NA	0	NA	0.419(0.518)	25.854		wald ratio	2	0.93(0.55-1.59)	0.804	NA	0	NA	0.032(0.859)	25.758		1.06(0.71-1.60)	0.771
BMI	MR Egger	139	0.48(0.203-1.15)	0.101	180.048(0.015)	383	0.010(0.070)	177.353(0.013)	43.732		MR Egger	139	0.95(0.45-1.99)	0.89	182.592(0.011)	376	-2E-04(0.964)	179.974(0.009)	43.732		0.98(0.87-1.11)	0.769
	Weighted median		1.03(0.80-1.31)	0.844							Weighted median		0.91(0.74-1.10)	0.32
	IVW_mre		1.06(0.88-1.28)	0.531							IVW_mre		0.93(0.80-1.09)	0.374
BF%	MR Egger	4	6380.4(0.005-8.025E+09)	0.346	13.589(0.125)	0	-0.147(0.323)	7.536(0.057)	39.354		MR Egger	4	392.0(0.001-1.539E+08)	0.459	6.147(0.404)	0	-0.108(0.410)	3.316(0.345)	39.354		0.50(0.280-0.88)	0.017
	Weighted median		0.54(0.251-1.14)	0.106							Weighted median		0.361(0.149-0.870)	0.023
	IVW		0.580(0.237-1.42)	0.233							IVW		0.45(0.211-0.939)	0.033
TG	MR Egger	53	1.08(0.95-1.22)	0.254	70.967(0.064)	0	0.001(0.841)	68.656(0.061)	192.423		MR Egger	55	1.09(0.96-1.24)	0.172	119.78(<1E-04)	0	-0.004(0.174)	114.980(2.676e-06)	187.095		1.05(1.00-1.11)	0.065
	Weighted median		1.09(0.99-1.21)	0.091							Weighted median		1.02(0.94-1.12)	0.598
	IVW		1.09(1.01-1.18)	0.035							IVW_mre		1.02(0.94-1.10)	0.623
TC	MR Egger	79	0.98(0.88-1.09)	0.665	126.993(3E-04)	0	3E-04(0.920)	123.791(0.001)	161.518		MR Egger	77	0.93(0.82-1.05)	0.218	122.803(7E-04)	3	0.005(0.081)	118.194(0.001)	136.49		1.00(0.96-1.05)	0.995
	Weighted median		0.95(0.87-1.041)	0.285							Weighted median		0.98(0.90-1.06)	0.611
	IVW_mre		0.98(0.92-1.05)	0.565							IVW_mre		1.02(0.96-1.08)	0.587
HDL-C	MR Egger	83	0.89(0.79-1.00)	0.06	93.271(0.235)	1	0.001(0.828)	91.235(0.227)	132.785		MR Egger	83	0.94(0.83-1.06)	0.292	147.469(<1e-04na)	2	0.003(0.280)	144.699(2.398e-05)	136.646		0.94(0.86-1.04)	0.236
	Weighted median		0.92(0.84-1.02)	0.114							Weighted median		0.97(0.89-1.06)	0.472
	IVW		0.90(0.84-0.96)	0.001							IVW_mre		0.99(0.93-1.06)	0.791
LDL-C	MR Egger	76	0.95(0.88-1.02)	0.173	100.871(0.040)	0	0.003(0.291)	98.635(0.035)	181.143		MR Egger	74	0.95(0.87-1.03)	0.198	125.809(3e-04na)	0	0.004(0.094)	121.413(0.0003)	161.59		0.99(0.95-1.03)	0.533
	Weighted median		0.97(0.89-1.04)	0.379							Weighted median		0.95(0.88-1.02)	0.15
	IVW_mre		0.98(0.024-1.03)	0.38							IVW_mre		1.00(0.95-1.06)	1
T2DM	wald ratio	1	1.00(0.98-1.02)	0.834	NA	0	NA	NA	35.518		wald ratio	1	0.98(0.93-1.04)	0.534	NA	0	NA	NA	35.518		0.98(0.93-1.04)	0.534
FG	MR Egger	19	0.89(0.54-1.48)	0.659	31.382(0.074)	0	-0.002(0.784)	27.651(0.068)	95.848		MR Egger	19	0.80(0.54-1.20)	0.296	29.426(0.103)	0	0.001(0.917)	27.214(0.075)	95.848		0.83(0.72-0.94)	0.005
	Weighted median		0.92(0.70-1.20)	0.540							Weighted median		0.83(0.68-1.03)	0.084
	IVW		0.84(0.67-1.04)	0.105							IVW		0.82(0.69-0.97)	0.022
FI	wald ratio	2	1.12(0.259-4.8)	0.881	NA	2	NA	4.739(0.029)	38.130		wald ratio	2	0.72(0.39-1.34)	0.299	NA	0	NA	0.591(0.442)	36.454		0.77(0.43-1.37)	0.370
Hypertension	MR Egger	188	1.16(1.01-1.32)	0.024	252.138(0.002)	5	-0.001(0.745)	248.993(0.002)	63.665		MR Egger	184	1.09(0.96-1.23)	0.205	337.483(<1E-04)	9	-0.001(0.669)	292.905(4.443e-07)	64.384		1.09(1.06-1.13)	<0.0001
	Weighted median		1.10(1.03-1.18)	0.00412							Weighted median		1.08(1.02-1.14)	0.006
	IVW_mre		1.13(1.08-1.19)	2.608e-07							IVW_mre		1.06(1.01-1.10)	0.01
SBP	MR Egger	157	0.97(0.94-1.002)	0.068	238.922(<1E-04)	260	0.005(0.196)	235.782(3.847e-05)	47.635		MR Egger	160	0.99(0.97-1.02)	0.653	224.450(7E-04)	262	-0.001(0.848)	221.522(0.001)	47.206		0.99(0.99-1.00)	0.003
	Weighted median		0.98(0.97-1.00)	0.013							Weighted median		0.99(0.98-1.00)	0.115
	IVW_mre		0.99(0.98-1.00)	0.051							IVW_mre		0.99(0.98-1.00)	0.022
DBP	MR Egger	153	1.03(0.99-1.06)	0.107	229.329(1E-04)	270	-0.001(0.768)	225.989(9.241e-05)	83.784		MR Egger	150	1.03(0.98-1.09)	0.259	237.848(<1E-04)	271	-0.003(0.460)	234.809(9.163e-06)	45.820		1.02(1.01-1.03)	0.001
	Weighted median		1.02(1.00-1.04)	0.023							Weighted median		1.01(0.99-1.03)	0.314
	IVW_mre		1.02(1.01-1.04)	0.001							IVW_mre		1.01(1.00-1.03)	0.151
PP	MR Egger	124	1.06(1.01-1.10)	0.01	173.218(0.002)	251	-0.007(0.080)	170.585(0.003)	53.07		MR Egger	128	1.03(0.99-1.07)	0.158	214.301(<1E-04)	256	-0.002(0.626)	211.200(3.953E-06)	52.906		1.02(1.01-1.03)	<0.0001
	Weighted median		1.03(1.01-1.05)	0.001							Weighted median		1.02(1.01-1.04)	0.003
	IVW_mre		1.02(1.01-1.04)	0.006							IVW_mre		1.02(1.01-1.03)	0.003
