# Supplementary material for: The role of hypertension in the relationship between leisure screen time, physical activity and migraine: a 2-sample Mendelian randomization study
Source: J Headache Pain. 2024 Jul 24;25(1):122. doi: 10.1186/s10194-024-01820-4 (PMC11267787; doi:10.1186/s10194-024-01820-4)
Supplement: Supplementary file 9 — Supplementary Material 9 [file 10194_2024_1820_MOESM9_ESM.xlsx]

## Sheet: Sheet1
Table S9. Reverse MR analysis of mediators to migraine.
Discovery set											Replication set										Combined effect
Outcome	Method	SNPs (No.)	OR(95%CI)	P-value	MR-PRESSO (P-value)	Outliers	Pleiotropy (P-value)	Cochran's Q (P-value)	F-statistic		Method	SNPs (No.)	OR(95%CI)	P-value	MR-PRESSO (P-value)	Outliers	Pleiotropy (P-value)	Cochran's Q (P-value)	F-statistic		OR(95%CI)	P-value
Retinol	Wald ratio	2	0.95(0.66-1.37)	0.777	NA	0	NA	1.524(0.217)	43.958		MR Egger	16	1.04(0.62-1.74)	0.877	18.972(0.344)	0	-0.003(0.889)	16.637(0.341)	57.515		1.00(0.89-1.12)	0.995
											Weighted median		1.07(0.91-1.26)	0.399
											IVW		1.01(0.89-1.13)	0.931
Vitamin B12	MR Egger	3	7886.0(58.5-1.063e+6)	0.173	NA	0	NA	13.129(0.001)	42.158		MR Egger	13	1.23(0.82-1.84)	0.346	20.360(0.150)	0	-0.019(0.277)	17.614(0.128)	60.489		0.97(0.88-1.07)	0.551
	Weighted median		1.05(0.82-1.33)	0.723							Weighted median		0.95(0.85-1.07)	0.397
	IVW_mre		0.92(0.60-1.41)	0.711							IVW		0.97(0.88-1.07)	0.598
Vitamin C	MR Egger	3	0.292(0.012-7.0)	0.587	NA	0	NA	0.597(0.742)	42.158		MR Egger	16	1.03(0.85-1.26)	0.738	16.512(0.497)	0	-0.003(0.689)	14.588(0.481)	57.515		0.99(0.95-1.04)	0.771
	Weighted median		0.97(0.86-1.09)	0.58							Weighted median		1.02(0.96-1.09)	0.57
	IVW		0.99(0.89-1.10)	0.846							IVW		0.99(0.95-1.04)	0.816
25OH2D	Wald ratio	1	1.00(0.95-1.05)	0.879	NA	0	NA	NA	50.878		MR Egger	12	1.04(0.93-1.16)	0.531	24.440(0.044)	2	-0.003(0.413)	21.444(0.029)	56.749		0.99(0.97-1.01)	0.438
											Weighted median		0.99(0.97-1.02)	0.615
											IVW_mre		0.99(0.97-1.02)	0.431
alpha-tocopherol	MR Egger	3	0.117(0.005-2.53)	0.402	NA	0	NA	1.933(0.380)	42.158		MR Egger	12	1.00(0.90-1.11)	0.955	7.849(0.835)	0	3E-04(0.937)	6.704(0.822)	61.752		1.00(0.98-1.03)	0.827
	Weighted median		1.01(0.91-1.11)	0.891							Weighted median		1.01(0.97-1.04)	0.784
	IVW		1.02(0.94-1.12)	0.613							IVW		1.00(0.98-1.03)	0.932
gamma-tocopherol	MR Egger	3	0.67(0.025-17.9)	0.852	NA	0	NA	2.899(0.235)	42.158		MR Egger	12	1.04(0.88-1.24)	0.653	8.805(0.772)	0	-0.004(0.531)	7.463(0.760)	61.752		0.98(0.95-1.02)	0.284
	Weighted median		0.98(0.92-1.05)	0.556							Weighted median		0.98(0.93-1.04)	0.509
	IVW		0.97(0.91-1.04)	0.396							IVW		0.99(0.95-1.03)	0.462
BMI	Wald ratio	1	1.07(1.03-1.12)	0.001	NA	0	NA	NA	50.878		MR Egger	6	1.07(0.97-1.18)	0.227	9.655(0.286)	0	-0.007(0.111)	6.987(0.222)	55.856		1.00(0.98-1.02)	0.970
											Weighted median		0.99(0.96-1.02)	0.377
											IVW		0.97(0.95-1.00)	0.044
BF%	Wald ratio	2	0.97(0.93-1.02)	0.259	NA	0	NA	1.026(0.311)	43.958		MR Egger	14	1.02(0.91-1.15)	0.703	33.782(0.007)	1	-0.002(0.616)	28.876(0.007)	60.254		0.99(0.96-1.01)	0.333
											Weighted median		0.99(0.96-1.02)	0.438
											IVW_mre		0.99(0.97-1.02)	0.64
TG	Wald ratio	2	1.03(0.82-1.29)	0.824	NA	0	NA	9.072(0.003)	43.958		MR Egger	12	1.04(0.88-1.22)	0.668	16.927(0.236)	0	-0.001(0.924)	14.457(0.209)	61.752		1.03(0.99-1.07)	0.135
											Weighted median		1.04(0.99-1.09)	0.085
											IVW		1.03(0.99-1.07)	0.14
TC	Wald ratio	2	1.03(0.89-1.20)	0.657	NA	0	NA	3.244(0.072)	43.958		MR Egger	12	1.02(0.91-1.22)	0.522	9.601(0.725)	0	-0.004(0.509)	7.142(0.787)	61.752		1.00(0.97-1.04)	0.915
											Weighted median		0.99(0.94-1.04)	0.579
											IVW		1.00(0.96-1.04)	1
HDL-C	Wald ratio	2	0.95(0.88-1.03)	0.192	NA	0	NA	0.878(0.349)	43.958		MR Egger	12	1.02(0.89-1.17)	0.794	11.964(0.544)	0	-0.005(0.437)	10.018(0.529)	61.752		0.96(0.93-0.99)	0.014
											Weighted median		0.96(0.91-1.00)	0.059
											IVW		0.96(0.93-1.00)	0.036
LDL-C	Wald ratio	2	1.04(0.95-1.13)	0.390	NA	0	NA	0.435(0.509)	43.958		MR Egger	12	1.12(0.96-1.30)	0.189	9.252(0.753)	0	-0.008(0.192)	7.717(0.738)	61.752		1.01(0.98-1.05)	0.582
											Weighted median		1.03(0.98-1.08)	0.261
											IVW		1.00(0.97-1.04)	0.828
T2DM	Wald ratio	2	0.78(0.027-22.9)	0.885	NA	0	NA	10.293(0.001)	43.958		MR Egger	16	0.95(0.19-4.9)	0.955	10.606(0.862)	0	0.016(0.802)	9.340(0.859)	57.515		1.17(0.79-1.73)	0.445
											Weighted median		1.17(0.70-2.00)	0.562
											IVW		1.17(0.79-1.74)	0.432
FG	MR Egger	3	0.350(0.046-2.68)	0.497	NA	0	0.081(0.494)	1.066(0.587)	42.158		MR Egger	12	1.06(0.93-1.21)	0.392	17.258(0.228)	0	-0.004(0.492)	14.483(0.207)	61.752		1.01(0.99-1.04)	0.372
	Weighted median		1.00(0.94-1.07)	0.965							Weighted median		1.01(0.97-1.05)	0.61
	IVW		1.01(0.95-1.07)	0.798							IVW		1.01(0.98-1.04)	0.383
FI	MR Egger	3	5.4(0.58-50.9)	0.378	NA	0	-0.128(0.384)	3.767(0.152)	42.158		MR Egger	12	1.01(0.88-1.16)	0.927	17.613(0.202)	0	5.250E-05(0.992)	15.406(0.165)	61.752		1.01(0.98-1.04)	0.479
	Weighted median		1.05(0.98-1.13)	0.179							Weighted median		1.02(0.98-1.05)	0.443
	IVW		1.03(0.95-1.12)	0.440							IVW		1.01(0.98-1.04)	0.646
Hypertension	Wald ratio	2	1.11(0.83-1.48)	0.498	NA	0	NA	9.041(0.003)	43.958		MR Egger	12	0.98(0.77-1.26)	0.88	22.574(0.069)	4	0.003(0.785)	19.244(0.057)	54.765		1.02(0.96-1.08)	0.534
											Weighted median		1.01(0.95-1.07)	0.83
											IVW		1.02(0.96-1.08)	0.617
SBP	MR Egger	3	7.8e+20(0.005-1.12e+44)	0.328	NA	0	NA	46.996(6.236E-11)	42.158		MR Egger	6	2.69(0.45-16.0)	0.339	3.796(0.766)	9	-0.051(0.509)	2.811(0.729)	52.455		1.46(0.97-2.20)	0.074
	Weighted median		1.16(0.49-2.76)	0.732							Weighted median		1.41(0.83-2.38)	0.206
	IVW_mre		4.1(0.326-52.8)	0.273							IVW		1.42(0.93-2.15)	0.102
DBP	MR Egger	3	2E-04(3.95E-12-13645.7)	0.528	NA	0	NA	7.423(0.024)	42.158		MR Egger	7	0.42(0.148-1.17)	0.159	4.111(0.812)	8	0.055(0.235)	3.062(0.801)	53.315		0.85(0.69-1.04)	0.110
	Weighted median		0.95(0.63-1.44)	0.813							Weighted median		0.83(0.64-1.08)	0.17
	IVW_mre		0.94(0.52-1.67)	0.821							IVW		0.84(0.68-1.04)	0.105
PP	Wald ratio	2	0.075(0.010-0.58)	0.013	NA	0	NA	23.988(9.694E-07)	44.713		MR Egger	6	0.43(0.087-2.10)	0.355	13.687(0.125)	9	0.060(0.340)	9.570(0.088)	50.106		0.335(0.027-4.1)	0.393
											Weighted median		1.20(0.79-1.81)	0.392
											IVW		1.00(0.66-1.51)	0.993
